# Supplementary material for: In Situ Passive Sampling to Monitor Long Term Cap Effectiveness at a Tidally Influenced Shoreline
Source: Toxics. 2022 Feb 23;10(3):106. doi: 10.3390/toxics10030106 (PMC8948705; doi:10.3390/toxics10030106)
Supplement: Supplementary file 1 [file toxics-10-00106-s001.zip]

Archive with 1 entries (1 files):
- toxics-1558903-supplementary.pdf
